# Supplementary material for: Re-Evaluating the Internal Phylogenetic Relationships of Collembola by Means of Mitogenome Data
Source: Genes (Basel). 2020 Dec 30;12(1):44. doi: 10.3390/genes12010044 (PMC7824276; doi:10.3390/genes12010044)
Supplement: Supplementary file 1 [file genes-12-00044-s001.zip]

Archive with 9 entries (8 files):
- SM/
- SM/Figure S1 Bayesian Inferenced phylogenetic tree (3 codon position).jpg
- SM/Figure S2 Maximum Likelihood phylogenetic tree (2 codon position).jpg
- SM/Figure S3 Maximum Likelihood phylogenetic tree (3 codon position).jpg
- SM/Table S1 Genome annotation of Kaylathalia klovstadi.docx
- SM/Table S2 Genome annotation of Tullbergia mixta.docx
- SM/Table S3 Taxa under study, detail of authority, sampling location, genes and mitogenome length.xlsx
- SM/Table S4 New genome automatic annotation.xlsx
- SM/Table S5 Tree topology tests across non monophyletic groups of Collembola.xlsx
