# Supplementary material for: Re-Evaluating the Internal Phylogenetic Relationships of Collembola by Means of Mitogenome Data
Source: Genes (Basel). 2020 Dec 30;12(1):44. doi: 10.3390/genes12010044 (PMC7824276; doi:10.3390/genes12010044)
Supplement: Supplementary file 1 [file genes-12-00044-s001.zip › SM/Table S3 Taxa under study, detail of authority, sampling location, genes and mitogenome length.xlsx]

## Sheet: Foglio1
Table S3: Taxa under study, detail of authority, sampling location, genes and mitogenome length
AN	Order	Family	Subfamily	Species	Genes	PCGs	Size (bp)	Location	Reference	GO	Missing gene(s)
NC_010533	Entomobryomorpha	Isotomidae	Anurophorinae	Cryptopygus antarcticus (Willem, 1901)	37	13	15297	Antarctic Peninsula, Killingbeck Is.	Carapelli et al. (2008)	Pancrustacea model
MK433191	Entomobryomorpha	Isotomidae	Anurophorinae	Cryptopygus antarcticus travei (Willem, 1901)	37	13	15743	Marion Is., Antarctica	Monsanto et al (2019)	Pancrustacea model
KX863671	Entomobryomorpha	Isotomidae	Anurophorinae	Cryptopygus terranovus (Wise, 1967)	37	13	15352	Victoria Land, Emerging Is.	Direct Submission	Pancrustacea model
MK431896	Entomobryomorpha	Paronellidae	Paronellinae	Cyphoderus albinus (Nicolet, 1842)	37	13	14836	France	Sun et al (2020)	Pancrustacea model
s7289	Entomobryomorpha	Isotomidae	Isotominae	Desoria trispinata (Mac Gillivray, 1896) Thibaud, 1977	37	13		Unknown	Leo et al. (2019)	Pancrustacea model
MK431895	Entomobryomorpha	Entomobryidae	Heteromurinae	Dicranocentrus wangi (Ma & Chen, 2007)	37	13	14883	China, Zhejiang province	Sun et al (2020)	Pancrustacea model
MF716608	Entomobryomorpha	Entomobryidae	Entomobryinae	Entomobrya sp.	36	13	14837	Águas de Lindoia, São Paolo, Brazil	Godeiro et al. (2020)	Pancrustacea model*	nad2
KU198392	Entomobryomorpha	Isotomidae	Proisotominae	Folsomia candida (Willem, 1902)	37	13	15147	The Netherlands	Direct Submission	Pancrustacea model
s6653	Entomobryomorpha	Isotomidae	Proisotominae	Folsomia candida (Willem, 1902)	37	13		Unknown	Leo et al. (2019)	Pancrustacea model
NC_024155	Entomobryomorpha	Isotomidae	Isotominae	Folsomotoma octooculata (Willem, 1901)	37	13	15338	Antarctic Peninsula, Devils Point – Livingston Is.	Direct Submission	Pancrustacea model
MN480464	Entomobryomorpha	Entomobryidae	Entomobryinae	Homidia socia (Denis, 1929)	35	10	14793	Taizhou, Zhejiang Province, China	Wu and Chen (2019)	Pancrustacea model*	nad1, nad3, nad4L
MK509021	Entomobryomorpha	Isotomidae	Isotominae	Isotomurus maculatus (Schaeffer, 1896)	37	13	15623	Prince Edward Islands, South Africa	Jagatap et al (2019)	Pancrustacea model
MW238521	Entomobryomorpha	Isotomidae	Isotominae	Kaylathalia klovstadi (Carpenter, 1902)	37	13	15485	Cape Hallett	This study	Pancrustacea model
MF716618	Entomobryomorpha	Entomobryidae	Entomobryinae	Lepidocyrtoides caeruleomaculatus (Cipola & Bellini, 2017)	37	13	14894	Rio Preto da Eva, Amazonas, Brazil	Godeiro et al. (2020)	Pancrustacea model
MF716598	Entomobryomorpha	Entomobryidae	Entomobryinae	Lepidocyrtoides sp.	37	13	14661	Abaíra, Bahia, Brazil	Godeiro et al. (2020)	Pancrustacea model
s6464	Entomobryomorpha	Lepidocyrtinae	Lepidocyrtinae	Lepidocyrtus curvicollis (Bourlet, 1839)	37	13		Unknown	Leo et al. (2019)	Pancrustacea model
MK431900	Entomobryomorpha	Entomobryidae	Lepidocyrtinae	Lepidocyrtus fimetarius (Gisin, 1964)	37	13	14698	China, Zhejiang province, Pinghu city	Sun et al (2020)	Pancrustacea model
MF716621	Entomobryomorpha	Lepidocyrtinae	Lepidocyrtinae	Lepidocyrtus sp.	30	9	14215	Riacho da Cruz, Rio Grande do Norte, Brazil	Godeiro et al. (2020)	Not analysed	nad1,2,4L,6, trnM,F,T
MN592792	Entomobryomorpha	Isotomidae	Isotominae	Metisotoma macnamarai (Folsom 1918)	37	13	15177	China, Changbai Mountain	Unpublished	Pancrustacea model
MK431898	Entomobryomorpha	Tomoceridae		Novacerus tasmanicus (Womersley, 1937)	36	13	15518	Australia	Sun et al (2020)	Pancrustacea model
MK431894	Entomobryomorpha	Oncopoduridae		Oncopodura yosiiana (Szeptycki, 1977)	37	13	14808	China, Nanjing, Purple Mountain	Sun et al (2020)	Pancrustacea model
KT985987	Entomobryomorpha	Entomobryidae	Orchesellinae	Orchesella cincta (Linnæus, 1758)	37	13	15728	The Netherlands	Direct Submission	Pancrustacea model
EU016195	Entomobryomorpha	Entomobryidae	Orchesellinae	Orchesella villosa (Linnæus, 1767)	37	13	14924	Italy	Carapelli et al. (2007)	Pancrustacea model
MK423967	Entomobryomorpha	Isotomidae	Pachytominae	Paranurophorus simplex (Denis, 1929)	28	11	9518	China, Nanjing, Purple Mountain	Sun et al (2020)	Pancrustacea model*	rrnL,S, nad1, cytb, trnH,Q,S,L,I,V
s8783	Entomobryomorpha	Isotomidae	Isotominae	Parisotoma notabilis L1	32	12		Unknown	Leo et al. (2019)	Pancrustacea model
s5537	Entomobryomorpha	Isotomidae	Isotominae	Parisotoma notabilis L2 (Schäffer, 1896)	37	13		Unknown	Leo et al. (2019)	Pancrustacea model
MK409685	Entomobryomorpha	Paronellidae	Salininae	Salina celebensis (Schäffer, 1898)	37	13	14788	China, Zhejiang province, Yongjia county	Sun et al (2020)	Pancrustacea model
MF716602	Entomobryomorpha	Entomobryidae	Seirinae	Seira atrolutea (Arlé, 1939)	37	13	14595	Bariri, São Paolo, Brazil	Godeiro et al. (2020)	Pancrustacea model
MF716619	Entomobryomorpha	Entomobryidae	Seirinae	Seira brasiliana	37	13	14846	Medianeira, Paraná, Brazil	Godeiro et al. (2020)	Pancrustacea model
MF716595	Entomobryomorpha	Entomobryidae	Seirinae	Seira ca. prodiga1	37	13	14565	Abaíra, Bahia, Brazil	Godeiro et al. (2020)	Pancrustacea model
MF716596	Entomobryomorpha	Entomobryidae	Seirinae	Seira ca. prodiga2	36	12	14565	Quixadá, Ceará, Brazil	Godeiro et al. (2020)	Pancrustacea model*	nad1
MF716606	Entomobryomorpha	Entomobryidae	Seirinae	Seira ca. prodiga3	37	13	14784	Lajes, Rio Grande do Norte, Brazil	Godeiro et al. (2020)	Pancrustacea model
MF716614	Entomobryomorpha	Entomobryidae	Seirinae	Seira coroatensis (Arlé, 1939)	37	13	14834	Almino Afonso, Rio Grande do Norte, Brazil	Godeiro et al. (2020)	Pancrustacea model
MF716609	Entomobryomorpha	Entomobryidae	Seirinae	Seira dapeste (Bellini, Santos, & Souza, 2018)	37	13	14890	Natal, Rio Grande do Norte, Brazil	Godeiro et al. (2020)	Pancrustacea model
MF716594	Entomobryomorpha	Entomobryidae	Seirinae	Seira diamantinae (Godeiro & Bellini, 2015)	37	13	15044	Abaíra, Bahia, Brazil	Godeiro et al. (2020)	Pancrustacea model
MF716615	Entomobryomorpha	Entomobryidae	Seirinae	Seira dowlingi (Wray, 1953)	35	12	14945	Vera Cruz, Rio Grande do Norte, Brazil	Godeiro et al. (2020)	Pancrustacea model*	rrnL, cox3
MF716617	Entomobryomorpha	Entomobryidae	Seirinae	Seira harena (Godeiro & Bellini, 2014)	37	13	15364	Areia, Paraíba, Brazil	Godeiro et al. (2020)	Pancrustacea model
MF716597	Entomobryomorpha	Entomobryidae	Seirinae	Seira mendoncae (Bellini, & Zeppelini, 2008)	37	13	14607	Abaíra, Bahia, Brazil	Godeiro et al. (2020)	Pancrustacea model
MF716600	Entomobryomorpha	Entomobryidae	Seirinae	Seira paraibensis (Zeppelini, 2009)	36	13	14939	Areia, Paraíba, Brazil	Godeiro et al. (2020)	Seira prarabiensis model	rrnS
MF716601	Entomobryomorpha	Entomobryidae	Seirinae	Seira paulae	37	13	14665	Londrina, Paraná, Brazil	Godeiro et al. (2020)	Pancrustacea model
MF716613	Entomobryomorpha	Entomobryidae	Seirinae	Seira potiguara (Zeppelini, 2010)	37	13	14860	Abaíra, Bahia, Brazil	Godeiro et al. (2020)	Pancrustacea model
MF716605	Entomobryomorpha	Entomobryidae	Seirinae	Seira ritae (Bellini & Zeppelini, 2011)	36	12	14754	Lajes, Rio Grande do Norte, Brazil	Godeiro et al. (2020)	Pancrustacea model*	cox3
MF716616	Entomobryomorpha	Entomobryidae	Seirinae	Seira sp. 1	37	13	14836	Riacho da Cruz, Rio Grande do Norte, Brazil	Godeiro et al. (2020)	Pancrustacea model
MF716604	Entomobryomorpha	Entomobryidae	Seirinae	Seira sp. 2	37	13	14681	Pedro II, Piauí, Brazil	Godeiro et al. (2020)	Pancrustacea model
MF716612	Entomobryomorpha	Entomobryidae	Seirinae	Seira sp. 3	37	13	14802	Caracarai, Roraima, Brazil	Godeiro et al. (2020)	Seira3 model
MF716620	Entomobryomorpha	Entomobryidae	Seirinae	Seira tinguira (Cipola, Morais, & Bellini, 2014)	36	12	14851	Londrina, Paraná, Brazil	Godeiro et al. (2020)	Pancrustacea model*	cox3
MK014212	Entomobryomorpha	Entomobryidae	Entomobryinae	Sinella curviseta (Brook, 1882)	37	13	14840	China, Nanjing, Purple Mountain	Zhang et al. (2019)	Pancrustacea model
MK423966	Entomobryomorpha	Tomoceridae	Tomocerinae	Tomocerus qinae (Yu, Yao & Hu, 2016)	37	13	15045	China, Nanjing, Purple Mountain	Sun et al (2020)	Pancrustacea model
MF716607	Entomobryomorpha	Paronellidae	Paronellinae	Trogolaphysa sp.	36	13	15259	Abaíra, Bahia, Brazil	Godeiro et al. (2020)	Trogolaphysa model	trnS2
MF716599	Entomobryomorpha	Entomobryidae	Seirinae	Tyrannoseira bicolorcornuta (Bellini, Pais, & Zeppelini, 2009)	37	13	14836	Apodi, Rio Grande do Norte, Brazil	Godeiro et al. (2020)	Pancrustacea model
MF716611	Entomobryomorpha	Entomobryidae	Seirinae	Tyrannoseira bicolorcornuta (Bellini, Pais, & Zeppelini, 2009)	36	13	14853	Sapé, Paraíba, Brazil	Godeiro et al. (2020)	Pancrustacea model*	trnH
MF716610	Entomobryomorpha	Entomobryidae	Seirinae	Tyrannoseira raptora (Zeppelini & Bellini, 2006)	37	13	14622	Bananeiras, Paraíba, Brazil	Godeiro et al. (2020)	Pancrustacea model
s7305	Neelipleona	Neelidae		gen. sp.	37	13		Unknown	Leo et al. (2019)	Pancrustacea model
s6565	Neelipleona	Neelidae		Megalothorax minimus ((Willem, 1900) Fjellberg, 2007	37	13		Unknown	Leo et al. (2019)	Pancrustacea model
MK431893	Neelipleona	Neelidae		Neelides sp.	34	13	13858	China, Zhejiang province, Lishui city	Sun et al (2020)	Pancrustacea model*	trnI,M,Q
MH155200	Neelipleona	Neelidae		Neelus murinus (Folsom, 1896)	34	13	13992	Siena, Italy	Leo et al. (2019)	Pancrustacea model*	trnI,M,Q
EU084034	Poduromorpha	Neanuridae	Neanurinae	Bilobella aurantiaca (Caroli, 1912)	37	13	16312	Italy	Direct Submission	Pancrustacea model
MN660050	Poduromorpha	Brachystomellidae		Brachystomella parvula (Schaeffer, 1896)	36	13	15002	France, Herran	Unpublished	Pancrustacea model*	trnS2
MK409686	Poduromorpha	Hypogastruridae		Ceratophysella communis （Folsom, 1898）	37	13	15331	China, Henan province, Zhumadian city	Sun et al (2020)	Pancrustacea model
s6480	Poduromorpha	Onychiuridae	Onychiurinae	Deuteraphorura sp. (Absolon, 1901)	37	13		Unknown	Leo et al. (2019)	Tetrodontophora model
NC010535	Poduromorpha	Neanuridae	Frieseinae	Friesea antarctica (Schäffer, 1891)	37	13	15425	Hannah Point, Livingston Island, Antarctic Peninsula	Carapelli et al. (2007)	Pancrustacea model
MT644085	Poduromorpha	Neanuridae	Frieseinae	Friesea gretae	37	13	15439	Cape Hallett, Antarctica	Carapelli et al. (2020, in press)	Pancrustacea model
EU124719	Poduromorpha	Neanuridae	Frieseinae	Friesea propria	37	13	15442	Victoria Land, Kay Island, Antarctica	Torricelli et al. (2009)	Pancrustacea model
s6241	Poduromorpha	Hypogastruridae		gen. sp.	37	13		Unknown	Leo et al. (2019)	Pancrustacea model
s6379	Poduromorpha	Onychiuridae		gen. sp.	37	13		Unknown	Leo et al. (2019)	Tetrodontophora model
s6532	Poduromorpha	Onychiuridae		gen. sp.	37	13		Unknown	Leo et al. (2019)	Tetrodontophora model
s7124	Poduromorpha	Tullbergiidae		gen. sp.	35	13		Unknown	Leo et al. (2019)	Pancrustacea model*
AY191995	Poduromorpha	Hypogastruridae		Gomphiocephalus hodgsoni (Carpenter, 1908)	37	13	15075	Victoria Land, Antarctica	Nardi et al. (2003)	Pancrustacea model
MK431897	Poduromorpha	Tullbergiidae	Mesaphorurinae	Mesaphorura yosii (Rusek, 1967)	37	13	14833	China, Shanghai	Sun et al (2020)	Pancrustacea model
MN661001	Poduromorpha	Onychiuridae	Onychiurinae	Orthonychiurus folsomi (Schäffer, 1900)	37	13	15283	China, Nanjing	Yao et al (2020)	Tetrodontophora model
NC_006075	Poduromorpha	Poduridae		Podura aquatica (Linnæus, 1758)	34	13	13809	China, Shanghai Botanical Garden	Cook et al. (2005)	Podura model*
MN660051	Poduromorpha	Neanuridae	Pseudachorutinae	Pseudachorutes palmiensis (Börner, 1903)	37	13	17110	France, Boulzac	Dong et al. (2020)	Pseudachorutes model
NC_002735	Poduromorpha	Onychiuridae	Tetrodontophorinae	Tetrodontophora bielanensis (Waga, 1842)	37	13	15455	Passo San Boldo, Italy	Nardi et al. (2001)	Tetrodontophora model
MK423968	Poduromorpha	Onychiuridae	Onychiurinae	Thalassaphorura encarpata (Denis, 1931)	37	13	15213	China, Jilin province, Gongzhuling City	Sun et al (2020)	Tetrodontophora model
NC_006074	Poduromorpha	Onychiuridae	Onychiurinae	Thalassaphorura orientalis (Stach, 1964)	34	13	12984	Shanghai Botanical Garden	Cook et al. (2005)	Tetrodontophora model*	trnQ,V, rrnL
s6543	Poduromorpha	Onychiuridae	Onychiurinae	Thalassophorura sp. (Bagnall, 1949)	37	13		Unknown	Leo et al. (2019)	Tetrodontophora model
MK520870	Poduromorpha	Tullbergiidae	Tullbergiinae	Tullbergia bisetosa (Börner, 1902)	37	13	15204	Prince Edward Islands, South Africa	Jagatap et al (2019)	Pancrustacea model
MW238520	Poduromorpha	Tullbergiidae	Tullbergiinae	Tullbergia mixta (Wahlgren, 1906)	36	13	14998	Harmory Point Nelson, Antarctica	This study	Pancrustacea model*	trnC
MT547779	Symphypleona	Sminthuridae	Sminthurinae	Allacma fusca (Linnæus, 1758)	37	13	15111	Grosseto, Italy	Nardi et al (2020)	Allacma model
KY618680	Symphypleona	Bourletiellidae	Bourletiellinae	Bourletiella arvalis (Fitch, 1862)	37	13	14794	Monsindoli, Siena, Italy	Direct Submission	Pancrustacea model
MG701393	Symphypleona	Dicyrtomidae	Dicyrtominae	Dicyrtomina saundersi (Lubbock, 1862)	37	13	15045	Siena, Italy	Leo et al. (2019)	Pancrustacea model
s6802	Symphypleona	Dicyrtomidae		gen. sp.	37	13		Unknown	Leo et al. (2019)	Pancrustacea model
MK431899	Symphypleona	Sminthuridae		Lipothrix lubbocki (Tullberg, 1872)	37	13	15141	France	Sun et al (2020)	Lipothirx model
MK423965	Symphypleona	Dicyrtomidae	Ptenothricinae	Ptenothrix huangshanensis (Chen & Christiansen, 1996)	37	13	15152	China, Anhui province, Huangshan city	Sun et al (2020)	Pancrustacea model
MK423964	Symphypleona	Sminthurididae		Sminthurides bifidus (Mills, 1934)	35	13	14161	China, Nanjing, Purple Mountain	Sun et al (2020)	Pancrustacea model*	trnL2,V
MK423969	Symphypleona	Katiannidae		Sminthurinus signatus (Krausbauer, 1898)	20	7	5459	France	Sun et al (2020)	Sminthurinus model*	nad1,2,4,4L,6, cytb, trnI,Q,M,H,T,P,S2,L2,V, rrnL,S
NC_010536	Symphypleona	Sminthuridae	Sminthurinae	Sminthurus viridis (Linnæus, 1758)	37	13	14817	Siena, Italy	Direct Submission	Sminthurus model
Please note: mitogenomic scaffold data are lacking of size and missing genes information hence highlighted with a grey backgroud. Aditional information can be found in NCBI Database under the BIOproject Accession no. PRJNA357014
