# Supplementary material for: Re-Evaluating the Internal Phylogenetic Relationships of Collembola by Means of Mitogenome Data
Source: Genes (Basel). 2020 Dec 30;12(1):44. doi: 10.3390/genes12010044 (PMC7824276; doi:10.3390/genes12010044)
Supplement: Supplementary file 1 [file genes-12-00044-s001.zip › SM/Table S4 New genome automatic annotation.xlsx]

## Sheet: Foglio1
Table S4: New genome automatic annotation (from Nunes-Godeiro et al 2020 data set)
MF716594	MF716595	MF716596	MF716597	MF716598	MF716613	MF716614	MF716599	MF716600	MF716615	MF716616	MF716617	MF716618	MF716619	MF716601	MF716620	MF716602	MF716604	MF716605	MF716606	MF716607	MF716608	MF716609	MF716610	MF716611	MF716612
nad1	nad1		nad1	nad1	nad1	nad1	nad1	nad1	nad1	nad1	nad1	nad1	nad1	nad1	nad1	nad1	nad1	nad1	nad1	nad1	nad1	nad1	nad1	nad1	nad1
trnL1(cta)	trnL1(cta)	trnL1(cta)	trnL1(cta)	trnL1(cta)	trnL1(cta)	trnL1(cta)	trnL1(cta)	trnL1(cta)	trnL1(cta)	trnL1(cta)	trnL1(cta)	trnL1(cta)	trnL1(cta)	trnL1(cta)	trnL1(cta)	trnL1(cta)	trnL1(cta)	trnL1(cta)	trnL1(cta)	trnL1(cta)	trnL1(cta)	trnL1(cta)	trnL1(cta)	trnL1(cta)	trnL1(cta)
rrnL	rrnL	rrnL	rrnL	rrnL	rrnL	rrnL	rrnL			rrnL	rrnL	rrnL	rrnL	rrnL	rrnL	rrnL	rrnL	rrnL	rrnL	rrnL	rrnL	rrnL	rrnL	rrnL	rrnL
trnV(gta)	trnV(gta)	trnV(gta)	trnV(gta)	trnV(gta)	trnV(gta)	trnV(gta)	trnV(gta)	trnV(gta)	trnV(gta)	trnV(gta)	trnV(gta)	trnV(gta)	trnV(gta)	trnV(gta)	trnV(gta)	trnV(gta)	trnV(gta)	trnV(gta)	trnV(gta)	trnV(gta)	trnV(gta)	trnV(gta)	trnV(gta)	trnV(gta)	trnV(gta)
rrnS	rrnS	rrnS	rrnS	rrnS	rrnS	rrnS	rrnS	rrnL	rrnS	rrnS	rrnS	rrnS	rrnS	rrnS	rrnS	rrnS	rrnS	rrnS	rrnS	rrnS	rrnS	rrnS	rrnS	rrnS	rrnS
trnI(atc)	trnI(atc)	trnI(atc)	trnI(atc)	trnI(atc)	trnI(atc)	trnI(atc)	trnI(atc)	trnI(atc)	trnI(atc)	trnI(atc)	trnI(atc)	trnI(atc)	trnI(atc)	trnI(atc)	trnI(atc)	trnI(atc)	trnI(atc)	trnI(atc)	trnI(atc)	trnI(atc)	trnI(atc)	trnI(atc)	trnI(atc)	trnI(atc)	trnI(atc)
trnQ(caa)	trnQ(caa)	trnQ(caa)	trnQ(caa)	trnQ(caa)	trnQ(caa)	trnQ(caa)	trnQ(caa)	trnQ(caa)	trnQ(caa)	trnQ(caa)	trnQ(caa)	trnQ(caa)	trnQ(caa)	trnQ(caa)	trnQ(caa)	trnQ(caa)	trnQ(caa)	trnQ(caa)	trnQ(caa)	trnQ(caa)	trnQ(caa)	trnQ(caa)	trnQ(caa)	trnQ(caa)	trnQ(caa)
trnM(atg)	trnM(atg)	trnM(atg)	trnM(atg)	trnM(atg)	trnM(atg)	trnM(atg)	trnM(atg)	trnM(atg)	trnM(atg)	trnM(atg)	trnM(atg)	trnM(atg)	trnM(atg)	trnM(atg)	trnM(atg)	trnM(atg)	trnM(atg)	trnM(atg)	trnM(atg)	trnM(atg)	trnM(atg)	trnM(atg)	trnM(atg)	trnM(atg)	trnM(atg)
nad2	nad2	nad2	nad2	nad2	nad2	nad2	nad2	nad2	nad2	nad2	nad2	nad2	nad2	nad2	nad2	nad2	nad2	nad2	nad2	nad2		nad2	nad2	nad2	nad2
trnW(tga)	trnW(tga)	trnW(tga)	trnW(tga)	trnW(tga)	trnW(tga)	trnW(tga)	trnW(tga)	trnW(tga)	trnW(tga)	trnW(tga)	trnW(tga)	trnW(tga)	trnW(tga)	trnW(tga)	trnW(tga)	trnW(tga)	trnW(tga)	trnW(tga)	trnW(tga)	trnW(tga)	trnW(tga)	trnW(tga)	trnW(tga)	trnW(tga)	trnW(tga)
trnC(tgc)	trnC(tgc)	trnC(tgc)	trnC(tgc)	trnC(tgc)	trnC(tgc)	trnC(tgc)	trnC(tgc)	trnC(tgc)	trnC(tgc)	trnC(tgc)	trnC(tgc)	trnC(tgc)	trnC(tgc)	trnC(tgc)	trnC(tgc)	trnC(tgc)	trnC(tgc)	trnC(tgc)	trnC(tgc)	trnC(tgc)	trnC(tgc)	trnC(tgc)	trnC(tgc)	trnC(tgc)	trnC(tgc)
trnY(tac)	trnY(tac)	trnY(tac)	trnY(tac)	trnY(tac)	trnY(tac)	trnY(tac)	trnY(tac)	trnY(tac)	trnY(tac)	trnY(tac)	trnY(tac)	trnY(tac)	trnY(tac)	trnY(tac)	trnY(tac)	trnY(tac)	trnY(tac)	trnY(tac)	trnY(tac)	trnY(tac)	trnY(tac)	trnY(tac)	trnY(tac)	trnY(tac)	trnY(tac)
cox1	cox1	cox1	cox1	cox1	cox1	cox1	cox1	cox1	cox1	cox1	cox1	cox1	cox1	cox1	cox1	cox1	cox1	cox1	cox1	cox1	cox1	cox1	cox1	cox1	cox1
trnL2(tta)	trnL2(tta)	trnL2(tta)	trnL2(tta)	trnL2(tta)	trnL2(tta)	trnL2(tta)	trnL2(tta)	trnL2(tta)	trnL2(tta)	trnL2(tta)	trnL2(tta)	trnL2(tta)	trnL2(tta)	trnL2(tta)	trnL2(tta)	trnL2(tta)	trnL2(tta)	trnL2(tta)	trnL2(tta)	trnL2(tta)	trnL2(tta)	trnL2(tta)	trnL2(tta)	trnL2(tta)	trnL2(tta)
cox2	cox2	cox2	cox2	cox2	cox2	cox2	cox2	cox2	cox2	cox2	cox2	cox2	cox2	cox2	cox2	cox2	cox2	cox2	cox2	cox2	cox2	cox2	cox2	cox2	cox2
trnK(aag)	trnK(aag)	trnK(aag)	trnK(aag)	trnK(aag)	trnK(aag)	trnK(aag)	trnK(aag)	trnK(aag)	trnK(aag)	trnK(aag)	trnK(aag)	trnK(aag)	trnK(aag)	trnK(aag)	trnK(aag)	trnK(aag)	trnK(aag)	trnK(aag)	trnK(aag)	trnK(aag)	trnK(aag)	trnK(aag)	trnK(aag)	trnK(aag)	trnK(aag)
trnD(gac)	trnD(gac)	trnD(gac)	trnD(gac)	trnD(gac)	trnD(gac)	trnD(gac)	trnD(gac)	trnD(gac)	trnD(gac)	trnD(gac)	trnD(gac)	trnD(gac)	trnD(gac)	trnD(gac)	trnD(gac)	trnD(gac)	trnD(gac)	trnD(gac)	trnD(gac)	trnD(gac)	trnD(gac)	trnD(gac)	trnD(gac)	trnD(gac)	trnD(gac)
atp8	atp8	atp8	atp8	atp8	atp80	atp8	atp8	atp8	atp8	atp8	atp8	atp8	atp80	atp8	atp8	atp8	atp8	atp8	atp8	atp8	atp8	atp8	atp8	atp8	atp8
atp6	atp6	atp6	atp6	atp6	atp6	atp6	atp6	atp6	atp6	atp6	atp6	atp6	atp6	atp6	atp6	atp6	atp6	atp6	atp6	atp6	atp6	atp6	atp6	atp6	atp6
cox3	cox3	cox3	cox3	cox3	cox3	cox3	cox3	cox3		cox3	cox3	cox3	cox30	cox3		cox3	cox3		cox3	cox3	cox3	cox3	cox3	cox3	cox3
trnG(gga)	trnG(gga)	trnG(gga)	trnG(gga)	trnG(gga)	trnG(gga)	trnG(gga)	trnG(gga)	trnG(gga)	trnG(gga)	trnG(gga)	trnG(gga)	trnG(gga)	trnG(gga)	trnG(gga)	trnG(gga)	trnG(gga)	trnG(gga)	trnG(gga)	trnG(gga)	trnG(gga)	trnG(gga)	trnG(gga)	trnG(gga)	trnG(gga)	trnG(gga)
nad3	nad3	nad3	nad3	nad3	nad3	nad3	nad3	nad3	nad3	nad3	nad3	nad3	nad3	nad3	nad3	nad3	nad3	nad3	nad3	nad3	nad3	nad3	nad3	nad3	nad3
trnA(gca)	trnA(gca)	trnA(gca)	trnA(gca)	trnA(gca)	trnA(gca)	trnA(gca)	trnA(gca)	trnA(gca)	trnA(gca)	trnA(gca)	trnA(gca)	trnA(gca)	trnA(gca)	trnA(gca)	trnA(gca)	trnA(gca)	trnA(gca)	trnA(gca)	trnA(gca)		trnA(gca)	trnA(gca)	trnA(gca)	trnA(gca)	trnN(aac)
trnR(cga)	trnR(cga)	trnR(cga)	trnR(cga)	trnR(cga)	trnR(cga)	trnR(cga)	trnR(cga)	trnR(cga)	trnR(cga)	trnR(cga)	trnR(cga)	trnR(cga)	trnR(cga)	trnR(cga)	trnR(cga)	trnR(cga)	trnR(cga)	trnR(cga)	trnR(cga)	trnE(gaa)	trnR(cga)	trnR(cga)	trnR(cga)	trnR(cga)	trnS1(agc)
trnN(aac)	trnN(aac)	trnN(aac)	trnN(aac)	trnN(aac)	trnN(aac)	trnN(aac)	trnN(aac)	trnN(aac)	trnN(aac)	trnN(aac)	trnN(aac)	trnN(aac)	trnN(aac)	trnN(aac)	trnN(aac)	trnN(aac)	trnN(aac)	trnN(aac)	trnN(aac)	trnN(aac)	trnN(aac)	trnN(aac)	trnN(aac)	trnN(aac)	trnR(cga)
trnS1(agc)	trnS1(agc)	trnS1(agc)	trnS1(agc)	trnS1(agc)	trnS1(agc)	trnS1(agc)	trnS1(agc)	trnS1(agc)	trnS1(agc)	trnS1(agc)	trnS1(agc)	trnS1(agc)	trnS1(agc)	trnS1(agc)	trnS1(agc)	trnS1(agc)	trnS1(agc)	trnS1(agc)	trnS1(agc)	trnA(gca)	trnS1(agc)	trnS1(agc)	trnS1(agc)	trnS1(agc)	trnE(gaa)
trnE(gaa)	trnE(gaa)	trnE(gaa)	trnE(gaa)	trnE(gaa)	trnE(gaa)	trnE(gaa)	trnE(gaa)	trnE(gaa)	trnE(gaa)	trnE(gaa)	trnE(gaa)	trnE(gaa)	trnE(gaa)	trnE(gaa)	trnE(gaa)	trnE(gaa)	trnE(gaa)	trnE(gaa)	trnE(gaa)	trnR(cga)	trnE(gaa)	trnE(gaa)	trnE(gaa)	trnE(gaa)	trnA(gca)
trnF(ttc)	trnF(ttc)	trnF(ttc)	trnF(ttc)	trnF(ttc)	trnF(ttc)	trnF(ttc)	trnF(ttc)	trnF(ttc)	trnF(ttc)	trnF(ttc)	trnF(ttc)	trnF(ttc)	trnF(ttc)	trnF(ttc)	trnF(ttc)	trnF(ttc)	trnF(ttc)	trnF(ttc)	trnF(ttc)	trnF(ttc)	trnF(ttc)	trnF(ttc)	trnF(ttc)	trnF(ttc)	trnF(ttc)
nad5	nad5	nad5	nad5	nad5	nad5	nad5	nad5	nad5	nad5	nad5	nad5	nad5	nad5	nad5	nad5	nad5	nad5	nad5	nad5	nad5	nad5	nad5	nad5	nad5	nad5
trnH(cac)	trnH(cac)	trnH(cac)	trnH(cac)	trnH(cac)	trnH(cac)	trnH(cac)	trnH(cac)	trnH(cac)	trnH(cac)	trnH(cac)	trnH(cac)	trnH(cac)	trnH(cac)	trnH(cac)	trnH(cac)	trnH(cac)	trnH(cac)	trnH(cac)	trnH(cac)	trnH(cac)	trnH(cac)	trnH(cac)	trnH(cac)		trnH(cac)
nad4	nad4	nad4	nad4	nad4	nad4	nad4	nad4	nad4	nad4	nad4	nad4	nad4	nad4	nad4	nad4	nad4	nad4	nad4	nad4	nad4	nad4	nad4	nad4	nad4	nad4
nad4l0	nad4l	nad4l	nad4l	nad4l	nad4l	nad4l0	nad4l	nad4l	nad4l	nad4l	nad4l	nad4l	nad4l	nad4l	nad4l	nad4l	nad4l	nad4l	nad4l	nad4l	nad4l	nad4l	nad4l	nad4l	nad4l
trnT(aca)	trnT(aca)	trnT(aca)	trnT(aca)	trnT(aca)	trnT(aca)	trnT(aca)	trnT(aca)	trnT(aca)	trnT(aca)	trnT(aca)	trnT(aca)	trnT(aca)	trnT(aca)	trnT(aca)	trnT(aca)	trnT(aca)	trnT(aca)	trnT(aca)	trnT(aca)	trnT(aca)	trnT(aca)	trnT(aca)	trnT(aca)	trnT(aca)	trnT(aca)
trnP(cca)	trnP(cca)	trnP(cca)	trnP(cca)	trnP(cca)	trnP(cca)	trnP(cca)	trnP(cca)	trnP(cca)	trnP(cca)	trnP(cca)	trnP(cca)	trnP(cca)	trnP(cca)	trnP(cca)	trnP(cca)	trnP(cca)	trnP(cca)	trnP(cca)	trnP(cca)	trnP(cca)	trnP(cca)	trnP(cca)	trnP(cca)	trnP(cca)	trnP(cca)
nad6	nad6	nad6	nad6	nad6	nad6	nad6	nad6	nad6	nad6	nad6	nad6	nad6	nad6	nad6	nad6	nad6	nad6	nad6	nad6	nad6	nad6	nad6	nad6	nad6	nad6
cob	cob	cob	cob	cob	cob	cob	cob	cob	cob	cob	cob	cob	cob	cob	cob	cob	cob	cob	cob	cob	cob	cob	cob	cob	cob
trnS2(tca)	trnS2(tca)	trnS2(tca)	trnS2(tca)	trnS2(tca)	trnS2(tca)	trnS2(tca)	trnS2(tca)	trnS2(tca)	trnS2(tca)	trnS2(tca)	trnS2(tca)	trnS2(tca)	trnS2(tca)	trnS2(tca)	trnS2(tca)	trnS2(tca)	trnS2(tca)	trnS2(tca)	trnS2(tca)	trnS2(tca)	trnS2(tca)	trnS2(tca)	trnS2(tca)	trnS2(tca)	trnS2(tca)
Please Note: grey cells indicate missing genes not retrieved using the Mitos automatic annotation
