# Supplementary material for: Re-Evaluating the Internal Phylogenetic Relationships of Collembola by Means of Mitogenome Data
Source: Genes (Basel). 2020 Dec 30;12(1):44. doi: 10.3390/genes12010044 (PMC7824276; doi:10.3390/genes12010044)
Supplement: Supplementary file 1 [file genes-12-00044-s001.zip › SM/Table S5 Tree topology tests across non monophyletic groups of Collembola.xlsx]

## Sheet: Foglio1
Table S5: Tree topology tests across non monophyletic groups of Collembola
Tree	logL	deltaL	bp-RELL	p-KH	p-SH	p-WKH	p-WSH	c-ELW
Unconstrained	-242123285	16015	0.2099 +	0.3246 +	0.5964+	0.3246 +	0.6085 +	0.2099 +
Neelipleona	-242139976	32706	0.0559 +	0.1402 +	0.3657 +	0.1402 +	0.3263 +	0.0566 +
Tomoceridae	-242135204	27934	0.0737 +	0.1948 +	0.4262 +	0.1948 +	0.4314 +	0.0732 +
Hypogastruridae	-242107270	0.000	0.3565 +	0.5918 +	10000 +	0.5918 +	0.9226 +	0.3556 +
Paronellidae	-242127413	20143	0.1067 +	0.2321 +	0.5792 +	0.2321 +	0.5573 +	0.1067 +
Entomobryidae	-242110257	2987	0.1973 +	0.4082 +	0.8813 +	0.4082 +	0.8528 +	0.1979 +
deltaL:	logL difference from the maximal logl in the set.
bp-RELL:	bootstrap proportion using RELL method (Kishino et al. 1990).
p-KH:	p-value of one sided Kishino-Hasegawa test (1989).
p-SH:	p-value of Shimodaira-Hasegawa test (2000).
p-WKH:	p-value of weighted KH test.
p-WSH:	p-value of weighted SH test.
c-ELW:	Expected Likelihood Weight (Strimmer & Rambaut 2002).
